# Supplementary material for: Fine-Scale Recombination Maps of Fungal Plant Pathogens Reveal Dynamic Recombination Landscapes and Intragenic Hotspots
Source: Genetics. 2017 Dec 20;208(3):1209–29. doi: 10.1534/genetics.117.300502 (PMC5844332; doi:10.1534/genetics.117.300502)
Supplement: Supplementary file 4 [file 1209TableS1.xlsx]

## Sheet: Sheet1
Table S1: Summary of Z. ardabiliae and Z. tritici isolate included in the study
Species	ID	Host	Collection	Origin	Sequencing	Data	Total assembly size (MB)	Reference
Z.ardabiliae	STIR04_1.1.1	Lolium spp	2004	Iran	Illumina	75bp PE	32	Stukenbrock et al, 2011
Z. ardabiliae	STIR04_1.1.2	Lolium spp	2004	Iran	Illumina	75bp PE	32	Stukenbrock et al, 2012
Z. ardabiliae	STIR04_3.13.1	Agropyron spp	2004	Iran	Illumina	75bp PE	34	Stukenbrock et al, 2011
Z.ardabiliae	STIR04_3.3.2	Agropyron spp	2004	Iran	Illumina	75bp PE	33	Stukenbrock et al, 2012
Z. ardabiliae	STIR04_1.2.1	Lolium spp	2004	Iran	Illumina HighSeq2000	100bp PE	32.23	This study
Z. ardabiliae	ST11IR_11_4.1	Agropyrum tauri	2011	Iran	Illumina HighSeq2000	100bp PE	33.31	This study
Z. ardabiliae	ST11IR_1_10.1	Agropyrum tauri	2011	Iran	Illumina HighSeq2000	100bp PE	33.23	This study
Z. ardabiliae	ST11IR_1_15.2	Agropyrum tauri	2011	Iran	Illumina HighSeq2000	100bp PE	33.71	This study
Z. ardabiliae	ST11IR_1_15.1	Agropyrum tauri	2011	Iran	Illumina HighSeq2000	100bp PE	33.79	This study
Z.ardabiliae	ST11IR_6_1.1	Agropyrum tauri	2011	Iran	Illumina HighSeq2000	100bp PE	33.06	This study
Z.ardabiliae	ST11IR_6_1.2	Agropyrum tauri	2011	Iran	Illumina HighSeq2000	100bp PE	33.12	This study
Z.ardabiliae	ST11IR_7_5.2	Dactylis glomerata	2011	Iran	Illumina HighSeq2000	100bp PE	32.36	This study
Z.ardabiliae	ST11IR_7_2.1	Dactylis glomerata	2011	Iran	Illumina HighSeq2000	100bp PE	32.44	This study
Z.ardabiliae	ST11IR_7_2.4	Dactylis glomerata	2011	Iran	Illumina HighSeq2000	100bp PE	32.21	This study
Z. ardabiliae	ST11IR_8_1.1	Agropyrum tauri	2011	Iran	Illumina HighSeq2000	100bp PE	33.91	This study
Z. ardabiliae	ST11IR_8_5.3	Agropyrum tauri	2011	Iran	Illumina HighSeq2000	100bp PE	33.87	This study
Z.ardabiliae	ST11IR_11_1.1	Agropyrum tauri	2011	Iran	Illumina HighSeq2000	100bp PE	32.08	This study
Z. tritici	IPO323 / Zt09	Triticum aestivum	1995	Holland	Sanger	NA	39.69	Goodwin et al, 2011
Z. tritici	ST04IR_A26b / Zt10	Triticum aestivum	2004	Iran	Illumina	75bp PE	34.08	Stukenbrock et al, 2011
Z. tritici	ST04IR_48b / Zt11	Triticum aestivum	2004	Iran	Illumina	75bp PE	32.77	Stukenbrock et al, 2012
Z. tritici	MgDk09_F24 / Zt02	Triticum aestivum	2009	Denmark	Illumina HighSeq2000	100bp PE	39.37	Grandaubert et al, in prep
Z. tritici	MgDK09_U33 / Zt04	Triticum aestivum	2009	Denmark	Illumina HighSeq2000	100bp PE	40.29	Grandaubert et al, in prep
Z. tritici	MgDk09_U34 / Zt05	Triticum aestivum	2009	Denmark	Illumina HighSeq2000	100bp PE	40.79	Grandaubert et al, in prep
Z. tritici	MgDk09_U43 / Zt07	Triticum aestivum	2009	Denmark	Illumina HighSeq2000	100bp PE	39.21	Grandaubert et al, in prep
Z. tritici	Zt_Ger_13_1_1_2 / Zt148	Triticum aestivum	2013	Germany	Illumina HighSeq2000	100bp PE	39.25	Grandaubert et al, in prep
Z. tritici	Zt_Ger_13_2_1_1 / Zt150	Triticum aestivum	2013	Germany	Illumina HighSeq2000	100bp PE	40.14	Grandaubert et al, in prep
Z. tritici	Zt_Ger_13_3_1_1 / Zt151	Triticum aestivum	2013	Germany	Illumina HighSeq2000	100bp PE	39.43	Grandaubert et al, in prep
Z. tritici	Zt_Ger_13_5_1_1 / Zt153	Triticum aestivum	2013	Germany	Illumina HighSeq2000	100bp PE	39.12	Grandaubert et al, in prep
Z. tritici	Zt_Ger_13_6_1_1 / Zt154	Triticum aestivum	2013	Germany	Illumina HighSeq2000	100bp PE	39.18	Grandaubert et al, in prep
Z. tritici	Zt_Fr_13_1_1_1 / Zt155	Triticum aestivum	2013	France	Illumina HighSeq2000	100bp PE	39.18	Grandaubert et al, in prep
