# Supplementary material for: Fine-Scale Recombination Maps of Fungal Plant Pathogens Reveal Dynamic Recombination Landscapes and Intragenic Hotspots
Source: Genetics. 2017 Dec 20;208(3):1209–29. doi: 10.1534/genetics.117.300502 (PMC5844332; doi:10.1534/genetics.117.300502)
Supplement: Supplementary file 6 [file 1209FileS2.zip]

Archive with 26 entries (26 files):
- Chromosome13_ZtZa.pdf
- __MACOSX/._Chromosome1_ZtZa.pdf
- __MACOSX/._Chromosome10_ZtZa.pdf
- __MACOSX/._Chromosome11_ZtZa.pdf
- __MACOSX/._Chromosome12_ZtZa.pdf
- __MACOSX/._Chromosome13_ZtZa.pdf
- __MACOSX/._Chromosome2_ZtZa.pdf
- __MACOSX/._Chromosome3_ZtZa.pdf
- __MACOSX/._Chromosome4_ZtZa.pdf
- __MACOSX/._Chromosome5_ZtZa.pdf
- __MACOSX/._Chromosome6_ZtZa.pdf
- __MACOSX/._Chromosome7_ZtZa.pdf
- __MACOSX/._Chromosome8_ZtZa.pdf
- __MACOSX/._Chromosome9_ZtZa.pdf
- Chromosome1_ZtZa.pdf
- Chromosome2_ZtZa.pdf
- Chromosome3_ZtZa.pdf
- Chromosome4_ZtZa.pdf
- Chromosome5_ZtZa.pdf
- Chromosome6_ZtZa.pdf
- Chromosome7_ZtZa.pdf
- Chromosome8_ZtZa.pdf
- Chromosome9_ZtZa.pdf
- Chromosome10_ZtZa.pdf
- Chromosome11_ZtZa.pdf
- Chromosome12_ZtZa.pdf
